# Supplementary material for: Poly(Vinylpyrrolidone) Graft in Poly(Vinyl Chloride) Catheters Using Gamma Radiation for Ciprofloxacin Loading and Release
Source: Polymers (Basel). 2025 Feb 25;17(5):612. doi: 10.3390/polym17050612 (PMC11902714; doi:10.3390/polym17050612)
Supplement: Supplementary file 1 [file polymers-17-00612-s001.zip]

Archive with 1 entries (1 files):
- polymers-3483211-supplementary.pdf
